# Supplementary material for: Intimate partner violence among HIV index case testing clients in Malawi, a mixed-methods study
Source: PLOS Glob Public Health. 2025 Feb 25;5(2):e0003818. doi: 10.1371/journal.pgph.0003818 (PMC11856312; doi:10.1371/journal.pgph.0003818)
Supplement: S1 Data — (XLSX) [file pgph.0003818.s001.xlsx]

## Sheet: Sheet1
consentscreen	scr_age	scr_marital	six_months_check	eligible_proceed	consent	sex	age	maritalstatus	education	employment	income	urban	partdisclosure	ictfollowup	partdisclosure2	emo_1	emo6months_1	emofriq_1	emohivict_1	emo_2	emo6months_2	emofriq_2	emohivict_2	emo_3	emo6months_3	emofriq_3	emohivict_3	emo_4	emo6months_4	emofriq_4	emohivict_4	phy_1	phy6months_1	phyfriq_1	phyhivict_1	phy_2	phy6months_2	phyfriq_2	phyhivict_2	phy_3	phy6months_3	phyfriq_3	phyhivict_3	phy_4	phy6months_4	phyfriq_4	phyhivict_4	phy_5	phy6months_5
Yes	Yes	Yes	-147	Yes	Yes	Female	24	Single	Primary	Employed (full- or part-time, casual laborer, self-employed)	Allowed me to build my savings	Urban	No	No	No	No				No				No				No				No				No				No				No				No
Yes	Yes	Yes	-29	Yes	Yes	Male	53	Married	Higher	Employed (full- or part-time, casual laborer, self-employed)	Allowed me to build my savings	Urban	Yes	Yes	Yes	No				No				No				No				No				No				No				No				No
Yes	Yes	Yes	-56	Yes	Yes	Female	28	Married	No school/did not complete primary	Employed (full- or part-time, casual laborer, self-employed)	Was really not sufficient, so needed to borrow to meet expenses	Urban	Yes	No	Yes	Yes	Yes	Few times	No	No				No				No				Yes	Yes	Many times	No	No				Yes	Yes		No	No				No
Yes	Yes	Yes	-84	Yes	Yes	Female	30	Single	No school/did not complete primary	Not employed and not looking for work	Only just met my expenses	Rural	Yes	No	No	Yes	No			No				No				No				Yes	Yes	Few times	No	No				Yes	Yes		No	Yes	Yes	Few times	No	No
Yes	Yes	Yes	-29	Yes	Yes	Female	23	Single	Secondary	Employed (full- or part-time, casual laborer, self-employed)	Only just met my expenses	Urban	Yes	Yes	Yes	No				No				No				No				No				No				No				No				No
Yes	Yes	Yes	-168	Yes	Yes	Female	25	Divorced/Separated	No school/did not complete primary	Employed (full- or part-time, casual laborer, self-employed)	Only just met my expenses	Urban	Yes	No	No	Yes	Yes	Few times	Yes	Yes	Yes	Few times	Yes	No				No				No				No				No				No				No
Yes	Yes	Yes	-51	Yes	Yes	Female	31	Married	No school/did not complete primary	Not employed and not looking for work	Was really not sufficient, so needed to borrow to meet expenses	Rural	Yes	No	Yes	No				No				No				No				No				No				No				No				No
Yes	Yes	Yes	-51	Yes	Yes	Male	43	Married	No school/did not complete primary	Not employed and not looking for work	Only just met my expenses	Rural	Yes	No	Yes	No				No				No				No				No				No				No				No				No
Yes	Yes	Yes	-130	Yes	Yes	Male	31	Cohabitating/Partnered	Higher	Not employed but looking for work	Was not sufficient, but did not borrow or use any savings	Urban	Yes	No	Yes	No				No				No				No				No				Yes	Yes	Few times	No	No				No				No
Yes	Yes	Yes	-54	Yes	Yes	Male	47	Married	Primary	Not employed but looking for work	Only just met my expenses	Rural	Yes	Yes	Yes	No				No				No				No				No				No				No				No				No
Yes	Yes	Yes	-152	Yes	Yes	Female	34	Married	Primary	Employed (full- or part-time, casual laborer, self-employed)	Was really not sufficient, so needed to borrow to meet expenses	Urban	Yes	Yes	No	No				No				No				No				No				No				No				No				No
Yes	Yes	Yes	-213	Yes	Yes	Female	40	Divorced/Separated	Primary	Not employed and not looking for work	Only just met my expenses	Rural	Yes	No	No	No				No				No				No				No				No				No				No				No
Yes	Yes	Yes	-30	Yes	Yes	Female	68	Widowed	No school/did not complete primary	Not employed and not looking for work	Only just met my expenses	Rural	No	No	No	No				No				No				No				No				No				No				No				No
Yes	Yes	Yes	-28	Yes	Yes	Female	22	Married	No school/did not complete primary	Not employed and not looking for work	Was not sufficient, so needed to use savings to meet expenses	Rural	Yes	No	Yes	No				No				No				No				Yes	Yes	One time	No	No				No				No				No
Yes	Yes	Yes	-205	Yes	Yes	Female	34	Cohabitating/Partnered	No school/did not complete primary	Employed (full- or part-time, casual laborer, self-employed)	Only just met my expenses	Rural	Yes	Yes	Yes	No				No				No				No				No				No				No				No				No
Yes	Yes	Yes	-28	Yes	Yes	Male	48	Cohabitating/Partnered	No school/did not complete primary	Employed (full- or part-time, casual laborer, self-employed)	Was really not sufficient, so needed to borrow to meet expenses	Rural	Yes	Yes	Yes	No				No				No				No				Yes	No			Yes	No			Yes	No			No				No
Yes	Yes	Yes	-7	Yes	Yes	Female	48	Married	No school/did not complete primary	Not employed and not looking for work	Only just met my expenses	Rural	Yes	Yes	Yes	Yes	Yes	Few times	No	No				No				No				No				No				No				No				No
Yes	Yes	Yes	-235	Yes	Yes	Female	30	Married	Secondary	Employed (full- or part-time, casual laborer, self-employed)	Was really not sufficient, so needed to borrow to meet expenses	Urban	Yes	No	No	No				No				No				No				No				No				No				No				No
Yes	Yes	Yes	-86	Yes	Yes	Female	29	Divorced/Separated	Primary	Not employed and not looking for work	Only just met my expenses	Rural	Yes	Yes	No	Yes	Yes	Many times	Yes	Yes	Yes	Few times	Yes	Yes	Yes	Few times	Yes	No				Yes	Yes	Few times	Yes	Yes	Yes	Few times	Yes	Yes	Yes	Few times	Yes	No				No
Yes	Yes	Yes	-105	Yes	Yes	Female	19	Single	Primary	Not employed and not looking for work	Was not sufficient, but did not borrow or use any savings	Rural	No	No	No	No				Yes	No			No				No				Yes	No			Yes	Yes	Few times	No	No				No				No
Yes	Yes	Yes	-213	Yes	Yes	Male	45	Cohabitating/Partnered	No school/did not complete primary	Not employed and not looking for work	Only just met my expenses	Rural	Yes	No	Yes	No				No				No				No				No				No				No				No				No
Yes	Yes	Yes	-255	Yes	Yes	Male	30	Cohabitating/Partnered	No school/did not complete primary	Employed (full- or part-time, casual laborer, self-employed)	Only just met my expenses	Rural	Yes	No	Yes	No				No				No				No				No				No				No				No				No
Yes	Yes	Yes	-32	Yes	Yes	Female	31	Cohabitating/Partnered	No school/did not complete primary	Employed (full- or part-time, casual laborer, self-employed)	Was not sufficient, but did not borrow or use any savings	Rural	Yes	No	No	Yes	Yes	Few times	No	Yes	Yes	One time	No	Yes	Yes	Few times	No	No				Yes	Yes	One time	No	Yes	Yes	Few times	No	No				Yes	Yes	One time	No	No
Yes	Yes	Yes	-196	Yes	Yes	Female	30	Single	No school/did not complete primary	Employed (full- or part-time, casual laborer, self-employed)	Only just met my expenses	Urban	Yes	No	No	No				No				No				No				No				No				No				No				No
Yes	Yes	Yes	-224	Yes	Yes	Female	27	Divorced/Separated	Secondary	Employed (full- or part-time, casual laborer, self-employed)	Only just met my expenses	Rural	No	Yes	No	No				No				No				No				No				No				No				No				No
Yes	Yes	Yes	-70	Yes	Yes	Female	27	Married	Secondary	Employed (full- or part-time, casual laborer, self-employed)	Was not sufficient, but did not borrow or use any savings	Rural	Yes	No	Yes	No				Yes	Yes	One time	No	No				No				No				No				No				No				No
Yes	Yes	Yes	-57	Yes	Yes	Female	28	Married	No school/did not complete primary	Employed (full- or part-time, casual laborer, self-employed)	Was really not sufficient, so needed to borrow to meet expenses	Rural	Yes	Yes	Yes	No				No				No				No				No				No				No				No				No
Yes	Yes	Yes	-271	Yes	Yes	Female	22	Cohabitating/Partnered	No school/did not complete primary	Employed (full- or part-time, casual laborer, self-employed)	Was really not sufficient, so needed to borrow to meet expenses	Rural	Yes	Yes	Yes	No				No				No				No				No				No				No				No				No
Yes	Yes	Yes	-333	Yes	Yes	Male	54	Cohabitating/Partnered	No school/did not complete primary	Employed (full- or part-time, casual laborer, self-employed)	Only just met my expenses	Rural	Yes	Yes	Yes	No				No				Yes	No			No				No				No				No				No				No
Yes	Yes	Yes	-86	Yes	Yes	Male	30	Cohabitating/Partnered	No school/did not complete primary	Employed (full- or part-time, casual laborer, self-employed)	Only just met my expenses	Urban	Yes	No	Yes	Yes	Yes	Many times	No	No				No				Yes	Yes	Few times	No	Yes	No			Yes	No			Yes	No			No				No
Yes	Yes	Yes	-33	Yes	Yes	Female	20	Married	No school/did not complete primary	Not employed and not looking for work	Was not sufficient, but did not borrow or use any savings	Urban	Yes	No	No	No				No				No				No				No				Yes	No			No				No				No
Yes	Yes	Yes	-283	Yes	Yes	Female	32	Single	No school/did not complete primary	Employed (full- or part-time, casual laborer, self-employed)	Only just met my expenses	Rural	No	No	No	No				No				No				No				No				No				No				No				No
Yes	Yes	Yes	-227	Yes	Yes	Female	24	Married	No school/did not complete primary	Employed (full- or part-time, casual laborer, self-employed)	Was really not sufficient, so needed to borrow to meet expenses	Rural	Yes	Yes	Yes	No				No				No				No				No				No				No				No				No
Yes	Yes	Yes	-273	Yes	Yes	Female	32	Divorced/Separated	Primary	Employed (full- or part-time, casual laborer, self-employed)	Was really not sufficient, so needed to borrow to meet expenses	Rural	Yes	Yes	Yes	Yes	No			Yes	No			No				No				No				No				No				No				No
Yes	Yes	Yes	-187	Yes	Yes	Male	41	Married	Primary	Employed (full- or part-time, casual laborer, self-employed)	Only just met my expenses	Rural	Yes	No	Yes	No				No				No				No				Yes	Yes	Few times	No	No				No				No				No
Yes	Yes	Yes	-230	Yes	Yes	Male	53	Married	No school/did not complete primary	Employed (full- or part-time, casual laborer, self-employed)	Only just met my expenses	Rural	Yes	Yes	Yes	No				No				No				No				No				No				No				No				No
Yes	Yes	Yes	-120	Yes	Yes	Female	42	Widowed	No school/did not complete primary	Employed (full- or part-time, casual laborer, self-employed)	Was really not sufficient, so needed to borrow to meet expenses	Rural	Yes	Yes	Yes	No				No				No				No				No				No				No				No				No
Yes	Yes	Yes	-27	Yes	Yes	Female	18	Divorced/Separated	No school/did not complete primary	Not employed and not looking for work	Was not sufficient, but did not borrow or use any savings	Rural	Yes	No	Yes	Yes	Yes	Many times	No	No				No				No				No				No				No				No				No
Yes	Yes	Yes	-180	Yes	Yes	Female	24	Married	Primary	Employed (full- or part-time, casual laborer, self-employed)	Only just met my expenses	Rural	Yes	Yes	Yes	No				No				No				No				No				No				No				No				No
Yes	Yes	Yes	-192	Yes	Yes	Female	26	Divorced/Separated	Primary	Employed (full- or part-time, casual laborer, self-employed)	Only just met my expenses	Urban	Yes	No	Yes	Yes	Yes	Few times	Yes	No				Yes	Yes	One time	Yes	Yes	Yes	One time	Yes	Yes	Yes	One time	Yes	Yes	Yes	One time	Yes	No				No				Yes	Yes
Yes	Yes	Yes	-328	Yes	Yes	Female	26	Divorced/Separated	Primary	Employed (full- or part-time, casual laborer, self-employed)	Only just met my expenses	Rural	Yes	No	Yes	Yes	Yes	Few times	No	Yes	Yes	Many times	No	Yes	No			No				Yes	Yes	Many times	No	Yes	Yes	Few times	No	Yes	Yes		No	Yes	Yes	One time	No	No
Yes	Yes	Yes	-125	Yes	Yes	Female	34	Divorced/Separated	No school/did not complete primary	Employed (full- or part-time, casual laborer, self-employed)	Was really not sufficient, so needed to borrow to meet expenses	Urban	No	Yes	No	Yes	Yes	Many times	No	Yes	Yes	Many times	No	Yes	No			No				Yes	Yes	Many times	No	Yes	Yes	Many times	No	Yes	Yes		No	Yes	Yes	Many times	No	Yes	Yes
Yes	Yes	Yes	-209	Yes	Yes	Female	27	Divorced/Separated	Secondary	Employed (full- or part-time, casual laborer, self-employed)	Was really not sufficient, so needed to borrow to meet expenses	Rural	No	Yes	No	Yes	Yes	Many times	No	Yes	No			No				No				Yes	No			Yes	No			No				No				Yes	No
Yes	Yes	Yes	-144	Yes	Yes	Female	31	Married	No school/did not complete primary	Employed (full- or part-time, casual laborer, self-employed)	Only just met my expenses	Rural	Yes	No	Yes	Yes	Yes	Many times	Yes	Yes	Yes	Many times	Yes	No				Yes	Yes	One time	Yes	No				Yes	Yes	Many times	Yes	No				Yes	Yes	Few times	Yes	No
Yes	Yes	Yes	-112	Yes	Yes	Female	36	Married	Primary	Employed (full- or part-time, casual laborer, self-employed)	Was not sufficient, but did not borrow or use any savings	Rural	Yes	No	Yes	No				No				No				No				Yes	No			No				No				No				No
Yes	Yes	Yes	-162	Yes	Yes	Female	25	Married	No school/did not complete primary	Employed (full- or part-time, casual laborer, self-employed)	Only just met my expenses	Rural	Yes	Yes	Yes	Yes	Yes	Few times	Unknown	No				No				No				No				No				No				No				No
Yes	Yes	Yes	-359	Yes	Yes	Male	31	Single	No school/did not complete primary	Employed (full- or part-time, casual laborer, self-employed)	Was not sufficient, so needed to use savings to meet expenses	Rural	No	No	No	No				No				No				No				No				No				No				No				No
Yes	Yes	Yes	-183	Yes	Yes	Female	24	Married	No school/did not complete primary	Employed (full- or part-time, casual laborer, self-employed)	Allowed me to save just a little	Rural	Yes	No	Yes	No				No				No				No				Yes	No			No				No				No				No
Yes	Yes	Yes	-196	Yes	Yes	Male	30	Married	Secondary	Employed (full- or part-time, casual laborer, self-employed)	Was really not sufficient, so needed to borrow to meet expenses	Rural	Yes	No	Yes	Yes	Yes	Few times	No	No				No				No				No				No				No				No				No
Yes	Yes	Yes	-185	Yes	Yes	Female	45	Married	No school/did not complete primary	Employed (full- or part-time, casual laborer, self-employed)	Was not sufficient, but did not borrow or use any savings	Rural	Yes	Yes	Yes	No				Yes	Yes	Few times	No	No				No				No				No				No				No				No
Yes	Yes	Yes	-29	Yes	Yes	Female	24	Cohabitating/Partnered	No school/did not complete primary	Employed (full- or part-time, casual laborer, self-employed)	Was really not sufficient, so needed to borrow to meet expenses	Rural	Yes	Yes	Yes	No				No				No				No				No				No				No				No				No
Yes	Yes	Yes	-23	Yes	Yes	Female	30	Married	Primary	Not employed and not looking for work	Only just met my expenses	Rural	Yes	Yes	Yes	Yes	Yes	Few times	No	No				No				No				Yes	No			No				No				No				No
Yes	Yes	Yes	-69	Yes	Yes	Female	42	Married	No school/did not complete primary	Not employed and not looking for work	Only just met my expenses	Rural	Yes	Yes	No	Yes	Yes	Many times	No	Yes	Yes	Few times	Yes	Yes	Yes	One time	No	Yes	Yes	Few times	Yes	Yes	Yes	Few times	Yes	Yes	No			Yes	Yes	One time	Yes	Yes	No			No
Yes	Yes	Yes	-182	Yes	Yes	Male	47	Married	No school/did not complete primary	Employed (full- or part-time, casual laborer, self-employed)	Was really not sufficient, so needed to borrow to meet expenses	Rural	Yes	No	No	Yes	Yes	Few times	Yes	No				No				No				No				No				No				No				No
Yes	Yes	Yes	-323	Yes	Yes	Female	37	Single	Primary	Employed (full- or part-time, casual laborer, self-employed)	Only just met my expenses	Urban	No	No	No	No				No				No				No				No				No				No				No				No
Yes	Yes	Yes	-347	Yes	Yes	Female	37	Married	No school/did not complete primary	Not employed and not looking for work	Was really not sufficient, so needed to borrow to meet expenses	Rural	Yes	No	Yes	No				No				Yes	Yes	One time	No	No				Yes	Yes	One time	No	No				No				No				No
Yes	Yes	Yes	-322	Yes	Yes	Male	30	Married	No school/did not complete primary	Not employed and not looking for work	Only just met my expenses	Rural	Yes	No	Yes	No				No				No				No				No				No				No				No				No
Yes	Yes	Yes	-25	Yes	Yes	Female	43	Widowed	No school/did not complete primary	Not employed and not looking for work	Was not sufficient, but did not borrow or use any savings	Rural	No	No	No	Yes	Yes	Few times	No	Yes	Yes	One time	No	No				No				Yes	Yes	One time	No	No				No				Yes	Yes	Few times	No	Yes	No
Yes	Yes	No
Yes	Yes	Yes	-302	Yes	Yes	Female	23	Cohabitating/Partnered	No school/did not complete primary	Not employed and not looking for work	Was not sufficient, but did not borrow or use any savings	Rural	Yes	Yes	No	Yes	No			No				No				No				No				No				No				No				No
Yes	Yes	Yes	-149	Yes	No
Yes	Yes	Yes	-63	Yes	Yes	Male	38	Married	Primary	Not employed and not looking for work	Only just met my expenses	Rural	Yes	No	Yes	No				No				No				No				No				No				No				No				No
Yes	Yes	Yes	-191	Yes	Yes	Female	34	Married	No school/did not complete primary	Not employed and not looking for work	Was not sufficient, but did not borrow or use any savings	Rural	Yes	No	Yes	No				No				No				No				No				No				No				No				No
Yes	Yes	Yes	-108	Yes	Yes	Male	33	Married	Primary	Not employed and not looking for work	Only just met my expenses	Rural	Yes	Yes	Yes	No				No				No				No				No				No				No				No				No
Yes	Yes	Yes	-88	Yes	Yes	Female	43	Married	No school/did not complete primary	Not employed and not looking for work	Only just met my expenses	Rural	Yes	No	Yes	No				Yes	Yes	One time	No	No				No				Yes	No			Yes	No			No				No				Yes	No
Yes	Yes	Yes	-53	Yes	Yes	Female	25	Divorced/Separated	No school/did not complete primary	Not employed and not looking for work	Was not sufficient, but did not borrow or use any savings	Rural	No	Yes	No	Yes	Yes	Few times	No	Yes	Yes	Many times	No	No				Yes	Yes	Few times	No	Yes	Yes	Few times	No	Yes	Yes	Few times	No	Yes	Yes		No	Yes	Yes	Few times	No	Yes	Yes
Yes	Yes	Yes	-294	Yes	Yes	Female	39	Married	Primary	Not employed and not looking for work	Was not sufficient, but did not borrow or use any savings	Rural	Yes	No	Yes	No				No				No				No				No				No				No				No				No
Yes	Yes	Yes	-119	Yes	Yes	Female	27	Married	No school/did not complete primary	Not employed and not looking for work	Only just met my expenses	Rural	Yes	Yes	No	No				No				No				No				No				No				No				No				No
Yes	Yes	Yes	-87	Yes	Yes	Male	47	Married	Primary	Employed (full- or part-time, casual laborer, self-employed)	Only just met my expenses	Rural	Yes	No	Yes	Yes	Yes	Many times	No	No				No				No				No				No				No				No				No
Yes	Yes	Yes	-25	Yes	Yes	Male	39	Married	No school/did not complete primary	Employed (full- or part-time, casual laborer, self-employed)	Was really not sufficient, so needed to borrow to meet expenses	Rural	Yes	Yes	Yes	No				No				No				No				No				No				No				No				No
Yes	Yes	Yes	-52	Yes	Yes	Female	29	Married	No school/did not complete primary	Employed (full- or part-time, casual laborer, self-employed)	Only just met my expenses	Rural	Yes	No	No	No				No				No				No				No				No				No				No				No
Yes	Yes	Yes	-154	Yes	Yes	Male	36	Cohabitating/Partnered	Higher	Employed (full- or part-time, casual laborer, self-employed)	Only just met my expenses	Rural	Yes	No	Yes	No				No				No				No				No				No				Yes	No			Yes	No			No
Yes	Yes	Yes	-117	Yes	Yes	Male	50	Married	No school/did not complete primary	Employed (full- or part-time, casual laborer, self-employed)	Only just met my expenses	Rural	Yes	No	Yes	No				No				No				No				No				No				No				No				No
Yes	Yes	Yes	-63	Yes	Yes	Female	23	Married	Primary	Not employed and not looking for work	Was really not sufficient, so needed to borrow to meet expenses	Rural	Yes	No	Yes	No				No				No				No				Yes	Yes	One time	No	No				No				No				No
Yes	Yes	Yes	-66	Yes	Yes	Male	44	Married	Primary	Employed (full- or part-time, casual laborer, self-employed)	Allowed me to build my savings	Rural	Yes	Yes	Yes	No				No				No				No				No				No				No				No				No
Yes	Yes	Yes	-208	Yes	Yes	Male	23	Married	No school/did not complete primary	Employed (full- or part-time, casual laborer, self-employed)	Only just met my expenses	Urban	Yes	No	Yes	Yes	Yes	Few times	No	No				No				No				Yes	No			No				No				No				No
Yes	Yes	Yes	-90	Yes	Yes	Female	33	Married	No school/did not complete primary	Not employed and not looking for work	Was really not sufficient, so needed to borrow to meet expenses	Rural	Yes	No	Yes	Yes	Yes	Many times	No	Yes	Yes	Few times	No	Yes	Yes	Many times	No	Yes	Yes	Few times	No	Yes	Yes	Few times	No	Yes	Yes	Few times	No	Yes	Yes	Few times	No	Yes	Yes	Many times	No	Yes	Yes
Yes	Yes	Yes	-83	Yes	Yes	Female	19	Cohabitating/Partnered	No school/did not complete primary	Employed (full- or part-time, casual laborer, self-employed)	Only just met my expenses	Rural	Yes	No	No	No				No				No				No				No				No				No				No				No
Yes	Yes	Yes	-162	Yes	Yes	Female	38	Divorced/Separated	No school/did not complete primary	Not employed but looking for work	Was really not sufficient, so needed to borrow to meet expenses	Rural	Yes	Yes	No	Yes	Yes	Many times	No	Yes	Yes	One time	Yes	Yes	No			Yes	No			Yes	Yes	Few times	Yes	Yes	Yes	Few times	Yes	Yes	Yes		No	Yes	No			No
Yes	Yes	Yes	-34	Yes	Yes	Female	38	Single	No school/did not complete primary	Employed (full- or part-time, casual laborer, self-employed)	Only just met my expenses	Rural	Yes	No	Yes	No				No				No				No				No				No				No				No				No
Yes	Yes	Yes	-56	Yes	Yes	Female	45	Married	No school/did not complete primary	Not employed and not looking for work	Was really not sufficient, so needed to borrow to meet expenses	Rural	Yes	No	Yes	No				No				Yes	Yes	One time	No	Yes	Yes	One time	No	No				No				No				No				No
Yes	Yes	Yes	-316	Yes	Yes	Female	24	Widowed	Primary	Employed (full- or part-time, casual laborer, self-employed)	Was not sufficient, but did not borrow or use any savings	Rural	No	No	No	No				No				No				No				No				No				No				No				No
Yes	Yes	Yes	-226	Yes	Yes	Male	43	Married	Secondary	Employed (full- or part-time, casual laborer, self-employed)	Only just met my expenses	Rural	Yes	Yes	Yes	No				No				No				No				No				No				No				No				No
Yes	Yes	Yes	-353	Yes	Yes	Female	32	Married	No school/did not complete primary	Not employed and not looking for work	Was not sufficient, but did not borrow or use any savings	Rural	Yes	Yes	Yes	No				No				No				No				No				No				No				No				No
Yes	Yes	Yes	-33	Yes	Yes	Female	26	Married	Primary	Not employed and not looking for work	Was not sufficient, but did not borrow or use any savings	Rural	Yes	Yes	Yes	Yes	Yes	One time	No	Yes	No			No				No				No				No				No				No				No
Yes	Yes	Yes	-326	Yes	Yes	Female	34	Married	No school/did not complete primary	Not employed and not looking for work	Was really not sufficient, so needed to borrow to meet expenses	Rural	Yes	No	No	No				No				No				No				No				No				No				No				No
Yes	Yes	Yes	-273	Yes	Yes	Male	28	Married	Primary	Not employed and not looking for work	Only just met my expenses	Rural	Yes	No	No	No				No				No				No				No				No				No				No				No
Yes	Yes	Yes	-65	Yes	Yes	Female	29	Cohabitating/Partnered	No school/did not complete primary	Not employed and not looking for work	Only just met my expenses	Rural	Yes	Yes	Yes	No				No				No				No				Yes	Yes	One time	No	No				No				No				No
Yes	Yes	Yes	-349	Yes	Yes	Male	36	Married	No school/did not complete primary	Employed (full- or part-time, casual laborer, self-employed)	Was really not sufficient, so needed to borrow to meet expenses	Rural	Yes	No	Yes	No				No				No				No				No				No				No				No				No
Yes	Yes	Yes	-59	Yes	Yes	Female	25	Divorced/Separated	Primary	Not employed and not looking for work	Only just met my expenses	Rural	Yes	Yes	No	No				No				No				No				No				No				No				No				No
Yes	Yes	Yes	-169	Yes	Yes	Female	30	Divorced/Separated	No school/did not complete primary	Not employed and not looking for work	Was not sufficient, but did not borrow or use any savings	Rural	Yes	Yes	Yes	No				No				No				No				Yes	Yes	Few times	No	No				Yes	Yes		No	No				No
Yes	Yes	Yes	-223	Yes	Yes	Female	32	Married	Primary	Not employed and not looking for work	Only just met my expenses	Rural	Yes	No	Yes	No				No				No				No				No				No				No				No				No
Yes	Yes	Yes	-128	Yes	Yes	Female	22	Divorced/Separated	No school/did not complete primary	Not employed and not looking for work	Only just met my expenses	Rural	Yes	Yes	Yes	Yes	Yes	Many times	No	No				No				No				No				No				No				Yes	Yes	Few times	No	No
Yes	Yes	Yes	-21	Yes	Yes	Female	27	Divorced/Separated	No school/did not complete primary	Not employed and not looking for work	Only just met my expenses	Rural	No	Yes	No	No				No				No				No				No				No				No				No				No
Yes	Yes	Yes	-16	Yes	Yes	Female	30	Cohabitating/Partnered	Primary	Employed (full- or part-time, casual laborer, self-employed)	Only just met my expenses	Rural	No	No	No	No				No				No				No				No				No				No				No				No
Yes	Yes	Yes	-21	Yes	Yes	Female	32	Cohabitating/Partnered	Primary	Not employed and not looking for work	Was not sufficient, but did not borrow or use any savings	Rural	No	Yes	No	No				No				No				No				No				No				No				No				No
Yes	Yes	Yes	-17	Yes	Yes	Male	33	Divorced/Separated	No school/did not complete primary	Employed (full- or part-time, casual laborer, self-employed)	Only just met my expenses	Rural	No	No	No	No				Yes	Yes	One time	No	No				No				Yes	Yes	One time	No	No				No				No				Yes	Yes
Yes	Yes	Yes	-148	Yes	Yes	Female	22	Married	No school/did not complete primary	Not employed and not looking for work	Only just met my expenses	Rural	Yes	Yes	Yes	No				No				No				No				No				No				No				No				No
Yes	Yes	Yes	-16	Yes	Yes	Male	38	Married	No school/did not complete primary	Not employed and not looking for work	Only just met my expenses	Rural	Yes	No	Yes	Yes	Yes	Many times	No	No				Yes	Yes	Many times	No	No				No				No				No				No				No
Yes	Yes	Yes	-20	Yes	Yes	Female	37	Married	No school/did not complete primary	Employed (full- or part-time, casual laborer, self-employed)	Only just met my expenses	Rural	Yes	Yes	No	Yes	No			No				No				No				No				No				No				No				No
Yes	Yes	Yes	-171	Yes	Yes	Female	26	Married	Primary	Employed (full- or part-time, casual laborer, self-employed)	Was not sufficient, but did not borrow or use any savings	Rural	Yes	No	Yes	No				No				No				No				No				No				No				No				No
Yes	Yes	Yes	-178	Yes	Yes	Male	43	Married	No school/did not complete primary	Employed (full- or part-time, casual laborer, self-employed)	Only just met my expenses	Rural	Yes	Yes	Yes	Yes	No			No				No				No				No				No				No				No				No
Yes	Yes	Yes	-128	Yes	Yes	Female	23	Divorced/Separated	No school/did not complete primary	Employed (full- or part-time, casual laborer, self-employed)	Was really not sufficient, so needed to borrow to meet expenses	Rural	Yes	No	Yes	Yes	Yes	Few times	Unknown	No				Yes	Yes	Few times	Unknown	Yes	Yes	Few times	Unknown	Yes	No			No				No				No				No
Yes	Yes	Yes	-24	Yes	Yes	Female	54	Widowed	No school/did not complete primary	Employed (full- or part-time, casual laborer, self-employed)	Only just met my expenses	Rural	No	No	No	No				No				No				No				No				No				No				No				No
Yes	Yes	Yes	-85	Yes	Yes	Male	48	Married	No school/did not complete primary	Employed (full- or part-time, casual laborer, self-employed)	Only just met my expenses	Rural	Yes	No	Yes	Yes	Yes	One time	No	No				No				No				No				No				No				No				No
Yes	Yes	No
Yes	Yes	Yes	-54	Yes	Yes	Female	30	Divorced/Separated	No school/did not complete primary	Not employed and not looking for work	Was really not sufficient, so needed to borrow to meet expenses	Rural	Yes	No	No	Yes	Yes	Few times	Yes	No				No				No				No				No				No				No				No
Yes	Yes	Yes	-86	Yes	Yes	Male	49	Married	No school/did not complete primary	Employed (full- or part-time, casual laborer, self-employed)	Only just met my expenses	Rural	Yes	No	Yes	No				No				No				No				No				No				No				No				No
Yes	Yes	Yes	-64	Yes	Yes	Female	35	Married	No school/did not complete primary	Employed (full- or part-time, casual laborer, self-employed)	Was really not sufficient, so needed to borrow to meet expenses	Rural	Yes	Yes	Yes	No				No				No				No				No				No				No				No				No
Yes	Yes	Yes	-199	Yes	Yes	Female	41	Married	No school/did not complete primary	Not employed and not looking for work	Was not sufficient, but did not borrow or use any savings	Rural	Yes	No	Yes	Yes	Yes	Few times	No	No				Yes	Yes	Few times	No	No				Yes	Yes	Few times	No	Yes	Yes	Few times	No	Yes	Yes	Few times	No	Yes	Yes	Few times	No	No
Yes	Yes	Yes	-171	Yes	Yes	Female	22	Married	Primary	Not employed and not looking for work	Was not sufficient, but did not borrow or use any savings	Rural	Yes	No	No	Yes	Yes	One time	No	No				No				Yes	Yes	One time	No	Yes	Yes	Few times	No	Yes	Yes	Few times	Unknown	Yes	Yes		No	Yes	Yes	Few times	No	No
Yes	Yes	Yes	-353	Yes	Yes	Female	34	Divorced/Separated	No school/did not complete primary	Employed (full- or part-time, casual laborer, self-employed)	Only just met my expenses	Rural	Yes	Yes	Yes	Yes	Yes	Many times	No	No				No				Yes	Yes	Many times	No	Yes	Yes	One time	No	Yes	Yes	One time	No	Yes	Yes		No	Yes	Yes	Few times	No	No
Yes	Yes	Yes	-135	Yes	Yes	Female	27	Married	No school/did not complete primary	Not employed and not looking for work	Was not sufficient, but did not borrow or use any savings	Rural	Yes	Yes	No	No				No				No				No				No				No				No				No				No
Yes	Yes	Yes	-280	Yes	Yes	Male	40	Married	No school/did not complete primary	Not employed and not looking for work	Only just met my expenses	Rural	Yes	No	Yes	No				No				No				No				No				No				No				No				No
Yes	Yes	Yes	-286	Yes	Yes	Female	23	Married	Primary	Not employed and not looking for work	Only just met my expenses	Rural	Yes	Yes	Yes	Yes	Yes	Few times	No	No				No				No				Yes	Yes	Few times	No	Yes	Yes	One time	No	Yes	Yes		No	Yes	Yes	Few times	No	No
Yes	Yes	Yes	-201	Yes	Yes	Female	31	Married	No school/did not complete primary	Not employed and not looking for work	Only just met my expenses	Rural	Yes	Yes	Yes	No				No				No				No				No				No				No				No				No
Yes	Yes	Yes	-332	Yes	Yes	Female	35	Divorced/Separated	No school/did not complete primary	Employed (full- or part-time, casual laborer, self-employed)	Only just met my expenses	Rural	Yes	No	No	No				Yes	Yes	One time	No	No				Yes	Yes	One time	No	No				Yes	Yes	Few times	No	No				No				No
Yes	Yes	Yes	-360	Yes	Yes	Male	37	Married	Primary	Employed (full- or part-time, casual laborer, self-employed)	Allowed me to save just a little	Rural	No	No	Yes	No				No				No				No				No				No				No				No				No
Yes	Yes	Yes	-28	Yes	Yes	Female	29	Cohabitating/Partnered	Primary	Not employed and not looking for work	Only just met my expenses	Rural	No	No	No	No				No				No				No				No				No				No				No				No
Yes	Yes	Yes	-90	Yes	Yes	Female	32	Divorced/Separated	Primary	Employed (full- or part-time, casual laborer, self-employed)	Was really not sufficient, so needed to borrow to meet expenses	Urban	Yes	No	Yes	Yes	Yes	Few times	Yes	No				No				No				Yes	Yes	Many times	No	Yes	Yes	Many times	No	Yes	Yes		No	Yes	Yes	Many times	No	No
Yes	Yes	Yes	-51	Yes	Yes	Female	39	Married	Secondary	Employed (full- or part-time, casual laborer, self-employed)	Was really not sufficient, so needed to borrow to meet expenses	Urban	Yes	Yes	Yes	No				No				No				No				No				No				No				No				No
Yes	Yes	Yes	-119	Yes	Yes	Female	50	Married	No school/did not complete primary	Employed (full- or part-time, casual laborer, self-employed)	Only just met my expenses	Rural	No	No	No	No				No				No				No				No				No				No				No				No
Yes	Yes	Yes	-82	Yes	Yes	Female	32	Married	No school/did not complete primary	Not employed and not looking for work	Only just met my expenses	Rural	Yes	No	Yes	Yes	Yes	Many times	Yes	No				Yes	Yes	Few times	Yes	No				No				No				No				No				No
Yes	Yes	Yes	-257	Yes	Yes	Female	38	Married	No school/did not complete primary	Not employed and not looking for work	Was really not sufficient, so needed to borrow to meet expenses	Rural	No	Yes	Yes	No				No				No				No				No				No				No				No				No
Yes	Yes	Yes	-319	Yes	Yes	Female	48	Married	No school/did not complete primary	Employed (full- or part-time, casual laborer, self-employed)	Allowed me to save just a little	Rural	Yes	No	Yes	Yes	No			Yes	No			No				No				Yes	No			Yes	No			Yes	No			Yes	No			Yes	No
Yes	Yes	Yes	-274	Yes	Yes	Female	29	Married	Primary	Employed (full- or part-time, casual laborer, self-employed)	Only just met my expenses	Rural	Yes	Yes	Yes	No				No				No				No				No				No				No				No				No
Yes	Yes	Yes	-24	Yes	Yes	Female	40	Widowed	No school/did not complete primary	Not employed and not looking for work	Was really not sufficient, so needed to borrow to meet expenses	Rural	No	No	No	Yes	Yes	Many times	No	No				Yes	Yes	Few times	No	Yes	Yes	Few times	No	Yes	Yes	Many times	No	Yes	Yes	Few times	No	Yes	Yes	Many times	No	Yes	Yes	Many times	No	Yes	No
Yes	Yes	Yes	-255	Yes	Yes	Female	24	Married	Primary	Employed (full- or part-time, casual laborer, self-employed)	Was really not sufficient, so needed to borrow to meet expenses	Rural	Yes	Yes	Yes	No				No				No				No				No				No				No				No				No
Yes	Yes	Yes	-227	Yes	Yes	Female	23	Married	No school/did not complete primary	Not employed and not looking for work	Was really not sufficient, so needed to borrow to meet expenses	Rural	No	Yes	Yes	Yes	Yes	Many times	Yes	No				No				No				Yes	Yes	Many times	Yes	Yes	Yes	Few times	Yes	No				Yes	Yes	One time	No	No
Yes	Yes	Yes	-84	Yes	Yes	Female	47	Married	No school/did not complete primary	Employed (full- or part-time, casual laborer, self-employed)	Was really not sufficient, so needed to borrow to meet expenses	Rural	Yes	Yes	Yes	No				No				No				No				No				No				No				No				No
Yes	Yes	No
Yes	Yes	Yes	-274	Yes	Yes	Female	32	Divorced/Separated	No school/did not complete primary	Not employed and not looking for work	Was not sufficient, but did not borrow or use any savings	Rural	No	No	No	No				No				No				No				No				No				No				No				No
Yes	Yes	Yes	-60	Yes	Yes	Male	45	Married	No school/did not complete primary	Not employed and not looking for work	Was not sufficient, but did not borrow or use any savings	Rural	Yes	Yes	Yes	No				No				No				No				No				No				No				No				No
Yes	Yes	Yes	-249	Yes	Yes	Female	23	Married	Primary	Not employed and not looking for work	Only just met my expenses	Rural	Yes	No	Yes	Yes	Yes	Many times	No	Yes	Yes	Few times	No	Yes	Yes	Few times	No	Yes	Yes	Many times	No	Yes	Yes	Many times	No	Yes	Yes	Few times	No	Yes	Yes	Many times	No	Yes	Yes	Many times	No	Yes	Yes
Yes	Yes	Yes	-249	Yes	Yes	Male	29	Married	No school/did not complete primary	Not employed and not looking for work	Was not sufficient, but did not borrow or use any savings	Rural	Yes	No	Yes	No				No				No				No				No				No				No				No				No
Yes	Yes	Yes	-303	Yes	Yes	Female	19	Divorced/Separated	No school/did not complete primary	Not employed and not looking for work	Was not sufficient, but did not borrow or use any savings	Rural	Yes	No	Yes	Yes	Yes	Few times	No	No				No				No				Yes	Yes	One time	No	No				No				No				No
Yes	Yes	Yes	-98	Yes	Yes	Female	20	Married	No school/did not complete primary	Not employed and not looking for work	Was not sufficient, but did not borrow or use any savings	Rural	Yes	No	Yes	No				No				No				No				No				Yes	Yes	One time	No	No				No				No
Yes	Yes	Yes	-26	Yes	Yes	Male	38	Single	Secondary	Employed (full- or part-time, casual laborer, self-employed)	Only just met my expenses	Rural	Yes	No	No	Yes	Yes	One time	No	Yes	Yes	One time	No	No				Yes	Yes	One time	No	Yes	Yes	One time	No	Yes	Yes	One time	No	Yes	Yes		No	Yes	Yes	One time	No	No
Yes	Yes	Yes	-84	Yes	Yes	Female	28	Married	No school/did not complete primary	Employed (full- or part-time, casual laborer, self-employed)	Only just met my expenses	Urban	Yes	No	Yes	Yes	Yes	Many times	No	Yes	Yes	One time	No	No				No				Yes	Yes	Few times	No	No				Yes	Yes		No	No				No
Yes	Yes	Yes	-163	Yes	Yes	Female	21	Married	No school/did not complete primary	Not employed and not looking for work	Was really not sufficient, so needed to borrow to meet expenses	Rural	Yes	No	Yes	Yes	Yes	Few times	Yes	No				No				No				No				No				No				No				No
Yes	Yes	No
Yes	Yes	Yes	-134	Yes	Yes	Female	35	Cohabitating/Partnered	No school/did not complete primary	Not employed and not looking for work	Was really not sufficient, so needed to borrow to meet expenses	Rural	Yes	No	Yes	Yes	No			No				Yes	Yes	One time	No	No				No				No				No				No				No
Yes	Yes	Yes	-58	Yes	Yes	Male	30	Cohabitating/Partnered	Higher	Employed (full- or part-time, casual laborer, self-employed)	Allowed me to save just a little	Urban	Yes	No	Yes	No				No				No				No				No				No				No				No				No
Yes	Yes	Yes	-168	Yes	Yes	Female	30	Cohabitating/Partnered	Secondary	Employed (full- or part-time, casual laborer, self-employed)	Was not sufficient, but did not borrow or use any savings	Rural	Yes	No	Yes	No				No				No				No				No				No				No				No				No
Yes	Yes	Yes	-57	Yes	Yes	Male	53	Married	Higher	Employed (full- or part-time, casual laborer, self-employed)	Allowed me to build my savings	Urban	Yes	Yes	Yes	No				No				No				No				No				No				No				No				No
Yes	Yes	Yes	-167	Yes	Yes	Male	31	Single	Higher	Not employed but looking for work	Only just met my expenses	Urban	No	No	Yes	Yes	No			No				No				No				No				No				No				No				No
Yes	Yes	Yes	-294	Yes	Yes	Female	51	Married	No school/did not complete primary	Employed (full- or part-time, casual laborer, self-employed)	Was really not sufficient, so needed to borrow to meet expenses	Rural	Yes	No	Yes	No				No				No				No				Yes	No			Yes	No			Yes	No			Yes	No			Yes	No
Yes	Yes	Yes	-241	Yes	Yes	Male	51	Married	No school/did not complete primary	Employed (full- or part-time, casual laborer, self-employed)	Allowed me to build my savings	Rural	Yes	Yes	Yes	No				No				No				No				No				No				No				No				No
Yes	Yes	Yes	-31	Yes	Yes	Male	40	Married	No school/did not complete primary	Not employed and not looking for work	Was really not sufficient, so needed to borrow to meet expenses	Rural	Yes	No	Yes	No				No				No				No				No				No				No				No				No
Yes	Yes	Yes	-268	Yes	Yes	Female	41	Married	No school/did not complete primary	Employed (full- or part-time, casual laborer, self-employed)	Only just met my expenses	Rural	Yes	Yes	Yes	No				No				No				No				No				No				No				No				No
Yes	Yes	Yes	-182	Yes	Yes	Male	32	Married	No school/did not complete primary	Employed (full- or part-time, casual laborer, self-employed)	Was really not sufficient, so needed to borrow to meet expenses	Rural	Yes	No	Yes	No				No				No				No				No				No				No				No				No
Yes	Yes	Yes	-29	Yes	Yes	Female	51	Married	No school/did not complete primary	Employed (full- or part-time, casual laborer, self-employed)	Allowed me to save just a little	Rural	Yes	No	Yes	No				No				No				No				No				No				No				No				No
Yes	Yes	Yes	-155	Yes	Yes	Female	35	Married	Primary	Not employed and not looking for work	Only just met my expenses	Rural	Yes	Yes	Yes	No				No				No				No				Yes	No			No				No				No				No
Yes	Yes	Yes	-57	Yes	Yes	Female	32	Married	Secondary	Not employed and not looking for work	Only just met my expenses	Rural	Yes	No	Yes	No				No				No				No				No				No				No				No				No
Yes	Yes	Yes	-115	Yes	Yes	Female	49	Cohabitating/Partnered	No school/did not complete primary	Not employed and not looking for work	Was not sufficient, but did not borrow or use any savings	Rural	Yes	No	No	No				No				No				No				No				No				No				No				No
[truncated: 51 more columns]
